# Supplementary material for: Seroprevalence of Zika Virus in Amphawa District, Thailand, after the 2016 Pandemic
Source: Viruses. 2022 Feb 25;14(3):476. doi: 10.3390/v14030476 (PMC8953292; doi:10.3390/v14030476)
Supplement: Supplementary file 1 [file viruses-14-00476-s001.zip]

Archive with 2 entries (2 files):
- viruses-1586007-figure S1.pdf
- viruses-1586007-Table S1.pdf
